# Supplementary material for: Description of a new species of Megischus Brullé (Hymenoptera, Stephanidae), with a key to the species from China
Source: Zookeys. 2021 Mar 8;1022:65–77. doi: 10.3897/zookeys.1022.62833 (PMC7960687; doi:10.3897/zookeys.1022.62833)
Supplement: XML Treatment for Megischus [file zookeys.1022.62833-treatment1.xml]

<!DOCTYPE tp:taxon-treatment
  PUBLIC "-//TaxonX//DTD Taxonomic Treatment Publishing DTD v0 20100105//EN" "tax-treatment-NSO.dtd">
<tp:taxon-treatment xmlns:tp="http://www.plazi.org/taxpub"><tp:treatment-meta><kwd-group><label>Taxon classification</label><kwd><named-content xmlns:xlink="http://www.w3.org/1999/xlink" content-type="kingdom">Animalia</named-content></kwd><kwd><named-content xmlns:xlink="http://www.w3.org/1999/xlink" content-type="order">Hymenoptera</named-content></kwd><kwd><named-content xmlns:xlink="http://www.w3.org/1999/xlink" content-type="family">Stephanidae</named-content></kwd></kwd-group><mixed-citation publication-type="journal"><person-group><name><surname>Ge</surname><given-names>Si-Xun</given-names></name><name><surname>Shi</surname><given-names>Hong-Liang</given-names></name><name><surname>Ren</surname><given-names>Li-Li</given-names></name><name><surname>Tan</surname><given-names>Jiang-Li</given-names></name></person-group><article-title>Description of a new species of <italic><tp:taxon-name><tp:taxon-name-part taxon-name-part-type="genus" reg="Megischus">Megischus</tp:taxon-name-part></tp:taxon-name></italic> Brullé (<tp:taxon-name><tp:taxon-name-part taxon-name-part-type="order">Hymenoptera</tp:taxon-name-part></tp:taxon-name>, <tp:taxon-name><tp:taxon-name-part taxon-name-part-type="family">Stephanidae</tp:taxon-name-part></tp:taxon-name>), with a key to the species from China</article-title><source>Zookeys</source><day>08</day><month>3</month><year>2021</year><volume>1022</volume><fpage>65</fpage><lpage>77</lpage><pub-id pub-id-type="doi">10.3897/zookeys.1022.62833</pub-id></mixed-citation></tp:treatment-meta><tp:nomenclature><label>Genus</label><tp:taxon-name><object-id xmlns:xlink="http://www.w3.org/1999/xlink" content-type="arpha" xlink:type="simple">C730325B-039C-5BC1-B250-65DC2E1C9C47</object-id>
            <tp:taxon-name-part taxon-name-part-type="genus" reg="Megischus">Megischus</tp:taxon-name-part>
          </tp:taxon-name><tp:taxon-authority>Brullé, 1846</tp:taxon-authority><tp:nomenclature-citation-list><tp:nomenclature-citation><tp:taxon-name>
                <tp:taxon-name-part taxon-name-part-type="genus" reg="Megischus">Megischus</tp:taxon-name-part>
              </tp:taxon-name><comment>Brullé, 1846: 537. Type species (designated by <xref ref-type="bibr" rid="B25">Viereck 1914</xref>): <tp:taxon-name><tp:taxon-name-part taxon-name-part-type="genus" reg="Megischus">M.</tp:taxon-name-part> <tp:taxon-name-part taxon-name-part-type="species" reg="annulator">annulator</tp:taxon-name-part></tp:taxon-name> Brullé, 1846 [= <tp:taxon-name><tp:taxon-name-part taxon-name-part-type="genus" reg="Megischus">M.</tp:taxon-name-part> <tp:taxon-name-part taxon-name-part-type="species" reg="furcatus">furcatus</tp:taxon-name-part></tp:taxon-name> (Lepeletier &amp; Serville, 1825)].</comment></tp:nomenclature-citation><tp:nomenclature-citation><tp:taxon-name>
                <tp:taxon-name-part taxon-name-part-type="genus" reg="Megischus">Megischus</tp:taxon-name-part>
              </tp:taxon-name><comment>Brullé, 1846: <xref ref-type="bibr" rid="B22">van Achterberg 2002</xref>: 53–168; <xref ref-type="bibr" rid="B6">Aguiar and Johnson 2003</xref>: 469–482.</comment></tp:nomenclature-citation><tp:nomenclature-citation><tp:taxon-name>
                <tp:taxon-name-part taxon-name-part-type="genus" reg="Bothriocerus">Bothriocerus</tp:taxon-name-part>
              </tp:taxon-name><comment>Sichel, 1860: 759. Type species: <tp:taxon-name><tp:taxon-name-part taxon-name-part-type="genus" reg="Bothriocerus">Bothriocerus</tp:taxon-name-part> <tp:taxon-name-part taxon-name-part-type="species" reg="europaeus">europaeus</tp:taxon-name-part></tp:taxon-name> Sichel, 1860 (by monotypy) (= <tp:taxon-name><tp:taxon-name-part taxon-name-part-type="genus" reg="Stephanus">Stephanus</tp:taxon-name-part> <tp:taxon-name-part taxon-name-part-type="species" reg="anomalipes">anomalipes</tp:taxon-name-part></tp:taxon-name> Foerster, 1855, according to <xref ref-type="bibr" rid="B16">Madl 1991</xref>).</comment></tp:nomenclature-citation></tp:nomenclature-citation-list></tp:nomenclature><tp:treatment-sec sec-type="diagnosis" id="SECID0E1IAC"><title>Diagnosis.</title><p>Medium to large size. Temple without pale yellowish streak behind eye. Pronotum robust without transverse protuberance. First subdiscal cell of fore wing comparatively narrow basally, approximately as wide as first discal cell or narrower; vein 1-SR of fore wing differentiated with first discal cell present because of presence of vein 1-SR+M; vein 1-M and vein 2-SR straight or nearly so. Hind wing without trace of vein cu-a. Hind coxa without dorsal tooth; hind femur with two distinct teeth; hind tibia narrowed basally and inner side usually with wide sub-medical depression, evenly rounded ventrally and without oblique striae or rugae on the outer sides; hind tarsus with three tarsomeres. Sternite I not differentiated from tergite I. Tergite I 4.2–17.6 × as long as its apical width, cylindrical, distinctly longer than tergite II; tergite II more or less petiolate and sculptured basally. Ovipositor sheath with ivory subapical band.</p></tp:treatment-sec><tp:treatment-sec sec-type="distribution" id="SECID0E6IAC"><title>Distribution.</title><p>Cosmopolitan. The distribution of Chinese species is illustrated in Fig. <xref ref-type="fig" rid="F6">20</xref>.</p></tp:treatment-sec><tp:treatment-sec sec-type="notes" id="SECID0EJJAC"><title>Note.</title><p><italic><tp:taxon-name><tp:taxon-name-part taxon-name-part-type="genus" reg="Megischus">Megischus</tp:taxon-name-part></tp:taxon-name></italic> specimens are still poorly collected. The known diversity in China compared with the diversity outside China is low and higher numbers of species can be expected.</p></tp:treatment-sec><tp:treatment-sec><!--Section generated to contain objects referenced in tp:taxon-treatment.--><fig id="F6" position="float" orientation="portrait"><object-id xmlns:xlink="http://www.w3.org/1999/xlink" content-type="doi" xlink:type="simple">10.3897/zookeys.1022.62833.figure20</object-id><object-id xmlns:xlink="http://www.w3.org/1999/xlink" content-type="arpha" xlink:type="simple">6C3B573C-FF03-5183-8121-BF61F1FDF3F9</object-id><label>Figure 20.</label><caption><p>Distribution map of <italic><tp:taxon-name><tp:taxon-name-part taxon-name-part-type="genus" reg="Megischus">Megischus</tp:taxon-name-part></tp:taxon-name></italic> species from China (map of China from: <ext-link xmlns:xlink="http://www.w3.org/1999/xlink" xlink:type="simple" ext-link-type="uri" xlink:href="http://bzdt.ch.mnr.gov.cn/">http://bzdt.ch.mnr.gov.cn/</ext-link>).</p></caption><graphic xmlns:xlink="http://www.w3.org/1999/xlink" xlink:href="zookeys-1022-065-g006.jpg" position="float" orientation="portrait" xlink:type="simple" id="oo_517766.jpg"><uri content-type="original_file" xlink:type="simple">https://binary.pensoft.net/fig/517766</uri></graphic></fig></tp:treatment-sec><ref-list><ref id="B25"><mixed-citation xmlns:xlink="http://www.w3.org/1999/xlink" xlink:type="simple"><person-group><name name-style="western"><surname>Viereck</surname><given-names>HL</given-names></name></person-group> (<year>1914</year>) Type Species of the Genera of Ichneumon Flies. Bulletin of the United States National Museum 83, [I–V +] 186 pp. <ext-link xlink:type="simple" ext-link-type="doi" xlink:href="10.5479/si.03629236.83.1">https://doi.org/10.5479/si.03629236.83.1</ext-link></mixed-citation></ref><ref id="B22"><mixed-citation xmlns:xlink="http://www.w3.org/1999/xlink" xlink:type="simple"><person-group><name name-style="western"><surname>van Achterberg</surname><given-names>C</given-names></name></person-group> (<year>2002</year>) <article-title>A revision of the Old World species of <italic><tp:taxon-name><tp:taxon-name-part taxon-name-part-type="genus">Megischus</tp:taxon-name-part></tp:taxon-name></italic> Brullé, <italic><tp:taxon-name><tp:taxon-name-part taxon-name-part-type="genus">Stephanus</tp:taxon-name-part></tp:taxon-name></italic> Jurine and <italic><tp:taxon-name><tp:taxon-name-part taxon-name-part-type="genus">Pseudomegischus</tp:taxon-name-part></tp:taxon-name></italic> gen. nov., with a key to the genera of the family <tp:taxon-name><tp:taxon-name-part taxon-name-part-type="family">Stephanidae</tp:taxon-name-part></tp:taxon-name> (<tp:taxon-name><tp:taxon-name-part taxon-name-part-type="order">Hymenoptera</tp:taxon-name-part></tp:taxon-name>: <tp:taxon-name><tp:taxon-name-part taxon-name-part-type="superfamily">Stephanoidea</tp:taxon-name-part></tp:taxon-name>).</article-title><source>Zoologische Verhandelingen Leiden</source><volume>339</volume>: <fpage>1</fpage>–<lpage>206</lpage>.</mixed-citation></ref><ref id="B6"><mixed-citation xmlns:xlink="http://www.w3.org/1999/xlink" xlink:type="simple"><person-group><name name-style="western"><surname>Aguiar</surname><given-names>AP</given-names></name><name name-style="western"><surname>Johnson</surname><given-names>NF</given-names></name></person-group> (<year>2003</year>) <article-title><tp:taxon-name><tp:taxon-name-part taxon-name-part-type="family">Stephanidae</tp:taxon-name-part></tp:taxon-name> (<tp:taxon-name><tp:taxon-name-part taxon-name-part-type="order">Hymenoptera</tp:taxon-name-part></tp:taxon-name>) of America North of Mexico.</article-title><source>Proceedings of the Entomological Society of Washington</source><volume>105</volume>(<issue>2</issue>): <fpage>467</fpage>–<lpage>483</lpage>.</mixed-citation></ref><ref id="B16"><mixed-citation xmlns:xlink="http://www.w3.org/1999/xlink" xlink:type="simple"><person-group><name name-style="western"><surname>Madl</surname><given-names>M</given-names></name></person-group> (<year>1991</year>) <article-title>Zur Kenntnis der paläarktischen <tp:taxon-name><tp:taxon-name-part taxon-name-part-type="family">Stephanidae</tp:taxon-name-part></tp:taxon-name> (<tp:taxon-name><tp:taxon-name-part taxon-name-part-type="order">Hymenoptera</tp:taxon-name-part></tp:taxon-name>, <tp:taxon-name><tp:taxon-name-part taxon-name-part-type="superfamily">Stephanoidea</tp:taxon-name-part></tp:taxon-name>).</article-title><source>Entomofauna</source><volume>12</volume>: <fpage>117</fpage>–<lpage>126</lpage>.</mixed-citation></ref></ref-list></tp:taxon-treatment>
