# Supplementary material for: Description of a new species of Megischus Brullé (Hymenoptera, Stephanidae), with a key to the species from China
Source: Zookeys. 2021 Mar 8;1022:65–77. doi: 10.3897/zookeys.1022.62833 (PMC7960687; doi:10.3897/zookeys.1022.62833)
Supplement: XML Treatment for Megischus kuafu [file zookeys.1022.62833-treatment2.xml]

<!DOCTYPE tp:taxon-treatment
  PUBLIC "-//TaxonX//DTD Taxonomic Treatment Publishing DTD v0 20100105//EN" "tax-treatment-NSO.dtd">
<tp:taxon-treatment xmlns:tp="http://www.plazi.org/taxpub"><tp:treatment-meta><kwd-group><label>Taxon classification</label><kwd><named-content xmlns:xlink="http://www.w3.org/1999/xlink" content-type="kingdom">Animalia</named-content></kwd><kwd><named-content xmlns:xlink="http://www.w3.org/1999/xlink" content-type="order">Hymenoptera</named-content></kwd><kwd><named-content xmlns:xlink="http://www.w3.org/1999/xlink" content-type="family">Stephanidae</named-content></kwd></kwd-group><mixed-citation publication-type="journal"><person-group><name><surname>Ge</surname><given-names>Si-Xun</given-names></name><name><surname>Shi</surname><given-names>Hong-Liang</given-names></name><name><surname>Ren</surname><given-names>Li-Li</given-names></name><name><surname>Tan</surname><given-names>Jiang-Li</given-names></name></person-group><article-title>Description of a new species of <italic><tp:taxon-name><tp:taxon-name-part taxon-name-part-type="genus" reg="Megischus">Megischus</tp:taxon-name-part></tp:taxon-name></italic> Brullé (<tp:taxon-name><tp:taxon-name-part taxon-name-part-type="order">Hymenoptera</tp:taxon-name-part></tp:taxon-name>, <tp:taxon-name><tp:taxon-name-part taxon-name-part-type="family">Stephanidae</tp:taxon-name-part></tp:taxon-name>), with a key to the species from China</article-title><source>Zookeys</source><day>08</day><month>3</month><year>2021</year><volume>1022</volume><fpage>65</fpage><lpage>77</lpage><pub-id pub-id-type="doi">10.3897/zookeys.1022.62833</pub-id></mixed-citation></tp:treatment-meta><tp:nomenclature><tp:taxon-name><object-id xmlns:xlink="http://www.w3.org/1999/xlink" content-type="arpha" xlink:type="simple">E7E05FA6-A9DF-5709-B8B4-B53C45786FDB</object-id>
            <tp:taxon-name-part taxon-name-part-type="genus" reg="Megischus">Megischus</tp:taxon-name-part>
            <tp:taxon-name-part taxon-name-part-type="species" reg="kuafu">kuafu</tp:taxon-name-part>
            <object-id xmlns:xlink="http://www.w3.org/1999/xlink" content-type="zoobank" xlink:type="simple">http://zoobank.org/3CDF81C0-D859-45F8-8E57-E3A77CBC9615</object-id>
          </tp:taxon-name><tp:taxon-authority>Ge &amp; Tan</tp:taxon-authority><tp:taxon-status xmlns:xlink="http://www.w3.org/1999/xlink" xlink:type="simple">sp. nov.</tp:taxon-status><xref ref-type="fig" rid="F1">Figures 1–5</xref><xref ref-type="fig" rid="F2">, 6–8</xref><xref ref-type="fig" rid="F3">, 9–12</xref><xref ref-type="fig" rid="F4">, 13–16</xref><xref ref-type="fig" rid="F5">, 17–19</xref></tp:nomenclature><tp:treatment-sec sec-type="material" id="SECID0EXAAE"><title>Material examined.</title><p><bold><italic>Holotype</italic></bold>, ♀ (<abbrev xmlns:xlink="http://www.w3.org/1999/xlink" content-type="institution" xlink:title="the College of Forest Protection, Beijing Forestry University" id="ABBRID0ECBAE" xlink:type="simple">BFU</abbrev>), China: Guizhou, Libo, Maolan National Nature Reserve; Wuyanqiao; <named-content xmlns:xlink="http://www.w3.org/1999/xlink" content-type="dwc:verbatimCoordinates" xlink:type="simple"><named-content content-type="geo-json" specific-use="{&#34;type&#34;:&#34;Point&#34;,&#34;coordinates&#34;:[108.101083,25.293300]}" id="NCID0EKBAE" xlink:type="simple">108°6.065'E, 25°17.598'N</named-content></named-content>, 541 m, 26.V.2020, leg. Si-Xun Ge.</p></tp:treatment-sec><tp:treatment-sec sec-type="diagnosis" id="SECID0EPBAE"><title>Diagnosis.</title><p>Head completely dark reddish brown (red in alive specimen; Fig. <xref ref-type="fig" rid="F5">19</xref>), temples slightly bulging behind eyes; ocellar area (Fig. <xref ref-type="fig" rid="F1">2</xref>) transversely rugose; vertex reticulate-rugose medially, followed by weakly transverse rugae posteriorly almost reaching occipital carina; pronotum (Fig. <xref ref-type="fig" rid="F1">4</xref>) subparallel anteriorly and with distinct pronotal fold; apical median portion of neck shiny (before protonal fold); medio-anterior pronotum moderately wide (in dorsal view) and strong transverse rugae; scutellum (Fig. <xref ref-type="fig" rid="F2">6</xref>) almost glabrous and with foveolae laterally; vein 1-M ca 5.9 × as long as vein 1-SR; hind basitarsus densely setose and parallel-sided, ventral length 7.4 × maximum width.</p><fig id="F1" position="float" orientation="portrait"><object-id xmlns:xlink="http://www.w3.org/1999/xlink" content-type="doi" xlink:type="simple">10.3897/zookeys.1022.62833.figures1-5</object-id><object-id xmlns:xlink="http://www.w3.org/1999/xlink" content-type="arpha" xlink:type="simple">B3B0835C-708D-5A6D-A011-BFBA4501AEA5</object-id><label>Figures 1–5.</label><caption><p><italic><tp:taxon-name><tp:taxon-name-part taxon-name-part-type="genus" reg="Megischus">Megischus</tp:taxon-name-part> <tp:taxon-name-part taxon-name-part-type="species" reg="kuafu">kuafu</tp:taxon-name-part></tp:taxon-name></italic> Ge &amp; Tan, sp. nov. Holotype ♀ <bold>1</bold> head, frontal view <bold>2</bold> head, dorsal view <bold>3</bold> head, lateral view <bold>4</bold> pronotum, dorsal view <bold>5</bold> mesosoma, lateral view.</p></caption><graphic xmlns:xlink="http://www.w3.org/1999/xlink" xlink:href="zookeys-1022-065-g001.jpg" position="float" orientation="portrait" xlink:type="simple" id="oo_517761.jpg"><uri content-type="original_file" xlink:type="simple">https://binary.pensoft.net/fig/517761</uri></graphic></fig></tp:treatment-sec><tp:treatment-sec sec-type="description" id="SECID0EHDAE"><title>Description.</title><p><bold><italic>Holotype</italic>. Female.</bold> Length of body 39.1 mm; forewing 21.3 mm; ovipositor sheath 59 mm.</p><p><bold><italic>Head</italic>.</bold> Antenna with 39 flagellomeres; the first flagellomere slender, length 3.4 × its maximum width, and length of second flagellomere 1.2 × its width; frons coarsely and transversely rugose (Fig. <xref ref-type="fig" rid="F1">1</xref>); three anterior coronal teeth large and lobe-shaped, both posterior ones smaller and wider; vertex transversely rugose anteriorly and reticulate-rugose medially, followed by coarsely and slightly curved rugosities reaching occipital carina; temple slightly bulging, smooth and shiny (Fig. <xref ref-type="fig" rid="F1">2</xref>), except for some fine punctures laterally; occipital carina strongly developed and connected to hypostomal carina; hypostomal carina large and without distinct rugae, only some punctures (Fig. <xref ref-type="fig" rid="F1">3</xref>).</p><p><bold><italic>Mesosoma</italic>.</bold> Neck robust and anteriorly distinctly concave (Fig. <xref ref-type="fig" rid="F1">4</xref>), with several weak incomplete carina anteriorly and three interrupted and rather strong carina, at lower level than middle part of pronotum postero-dorsally (Fig. <xref ref-type="fig" rid="F1">5</xref>), and with large smooth and shiny area before pronotal fold; pronotal fold strong, weakly sinuate and below it with rather deep concavity (Fig. <xref ref-type="fig" rid="F1">4</xref>); middle part of pronotum with nine weak and irregular transverse carinae (as laterally) and with distinct oblique lateral groove; no median carina anteriorly; middle part of pronotum weakly differentiated from posterior part (Fig. <xref ref-type="fig" rid="F1">5</xref>), and latero-posteriorly rather weakly convex; posterior part of pronotum generally with rather sparse setosity, latero-ventrally densely setose but dorso-posteriorly glabrous, with several coarse punctures and latero-posteriorly with some crenulae; propleuron coriaceous and setose; prosternum densely foveolate, foveolae circular and setose; convex part of mesopleuron strongly foveolate and with dense short whitish setosity (Fig. <xref ref-type="fig" rid="F1">5</xref>); mesosternum largely smooth (except some fine punctures); scutellum smooth and with foveolae laterally (Fig. <xref ref-type="fig" rid="F2">6</xref>); propodeum dorsally almost glabrous (Fig. <xref ref-type="fig" rid="F2">7</xref>), completely with shallow, circular foveolae, most foveolae are separated and some of them coalescent.</p><fig id="F2" position="float" orientation="portrait"><object-id xmlns:xlink="http://www.w3.org/1999/xlink" content-type="doi" xlink:type="simple">10.3897/zookeys.1022.62833.figures6-8</object-id><object-id xmlns:xlink="http://www.w3.org/1999/xlink" content-type="arpha" xlink:type="simple">6477C9E0-19D9-53C3-9B0F-50E9D882066D</object-id><label>Figures 6–8.</label><caption><p><italic><tp:taxon-name><tp:taxon-name-part taxon-name-part-type="genus" reg="Megischus">Megischus</tp:taxon-name-part> <tp:taxon-name-part taxon-name-part-type="species" reg="kuafu">kuafu</tp:taxon-name-part></tp:taxon-name></italic> Ge &amp; Tan, sp. nov. Holotype ♀ <bold>6</bold> mesoscutum and scutellum, dorsal view <bold>7</bold> propodeum, dorsal view <bold>8</bold> wings.</p></caption><graphic xmlns:xlink="http://www.w3.org/1999/xlink" xlink:href="zookeys-1022-065-g002.jpg" position="float" orientation="portrait" xlink:type="simple" id="oo_517762.jpg"><uri content-type="original_file" xlink:type="simple">https://binary.pensoft.net/fig/517762</uri></graphic></fig><p><bold><italic>Wings</italic>.</bold> Fore wing: wing membrane largely subhyaline (Fig. <xref ref-type="fig" rid="F2">8</xref>), and surface evenly bristly; vein M+CU1 with four short, erect, equidistant spiny setae; vein 1-M 5.9 × as long as vein 1-SR and 0.8 × vein m-cu; vein 2-SR 0.9 × as long as vein r; vein r ends 0.5 × length of pterostigma behind the level of apex of pterostigma; vein 1-SR 1.1 × as long as parastigmal vein; vein 3-CU1 distinct and curved apically.</p><p><bold><italic>Legs</italic>.</bold> Hind coxa rather strong, annular, largely transversely striate, with long whitish setosity strongly inclined towards (Fig. <xref ref-type="fig" rid="F3">9</xref>); hind femur robust, with scattered punctures and largely smooth and shiny interspaces (Fig. <xref ref-type="fig" rid="F3">10</xref>), hind femur ventrally with two large teeth and ten minute teeth in between and one small tooth behind large posterior tooth; hind tibia distinctly curved basally (Fig. <xref ref-type="fig" rid="F3">11</xref>), elongate and 1.2 × longer than hind femur, densely setose and mostly sparsely punctate, basal narrow part of hind tibia 0.5 × as wide as widest part, lateral view of hind tibia below depression nearly parallel-sided and slender, inner side rather convex basally, densely setose; hind basitarsus slender and parallel-sided, bristly setose ventrally, ventral length 7.4 × its maximum width (Fig. <xref ref-type="fig" rid="F3">12</xref>).</p><fig id="F3" position="float" orientation="portrait"><object-id xmlns:xlink="http://www.w3.org/1999/xlink" content-type="doi" xlink:type="simple">10.3897/zookeys.1022.62833.figures9-12</object-id><object-id xmlns:xlink="http://www.w3.org/1999/xlink" content-type="arpha" xlink:type="simple">DB413746-34FD-53E7-8B95-230B39B8CCCC</object-id><label>Figures 9–12.</label><caption><p><italic><tp:taxon-name><tp:taxon-name-part taxon-name-part-type="genus" reg="Megischus">Megischus</tp:taxon-name-part> <tp:taxon-name-part taxon-name-part-type="species" reg="kuafu">kuafu</tp:taxon-name-part></tp:taxon-name></italic> Ge &amp; Tan, sp. nov. Holotype ♀ <bold>9</bold> hind coxa, lateral view <bold>10</bold> hind femur, lateral view <bold>11</bold> hind tibia, lateral view <bold>12</bold> hind tarsi, lateral view.</p></caption><graphic xmlns:xlink="http://www.w3.org/1999/xlink" xlink:href="zookeys-1022-065-g003.jpg" position="float" orientation="portrait" xlink:type="simple" id="oo_517763.jpg"><uri content-type="original_file" xlink:type="simple">https://binary.pensoft.net/fig/517763</uri></graphic></fig><p><bold><italic>Metasoma</italic>.</bold> Tergite I transversely striate-rugose (Fig. <xref ref-type="fig" rid="F4">13</xref>), ca 6.9 × as long as its maximum width and 10.4 × its apical width, 1.9 × as tergite II and 0.7 × as remainder of metasoma; basal 0.1 of tergite II rugose, remainder smooth and glabrous; remainder of tergites (Fig. <xref ref-type="fig" rid="F4">14</xref>) shiny and with sparse and short setae (except tergite VII densely setose medially); pygidial area coriaceous, medially moderately convex and distinctly punctate medially and anteriorly, with long straight setae; length of ovipositor sheath ca 1.5 × as long as body and ca 2.8 × as long as forewing, length of subapical whitish band (Fig. <xref ref-type="fig" rid="F4">15</xref>) twice as long as dark apical part. Ovipositor tip laterally compressed, with minute teeth apically (Fig. <xref ref-type="fig" rid="F4">16</xref>).</p><fig id="F4" position="float" orientation="portrait"><object-id xmlns:xlink="http://www.w3.org/1999/xlink" content-type="doi" xlink:type="simple">10.3897/zookeys.1022.62833.figures13-16</object-id><object-id xmlns:xlink="http://www.w3.org/1999/xlink" content-type="arpha" xlink:type="simple">89EDF08C-F4FE-518F-B86A-5A81BAD138A7</object-id><label>Figures 13–16.</label><caption><p><italic><tp:taxon-name><tp:taxon-name-part taxon-name-part-type="genus" reg="Megischus">Megischus</tp:taxon-name-part> <tp:taxon-name-part taxon-name-part-type="species" reg="kuafu">kuafu</tp:taxon-name-part></tp:taxon-name></italic> Ge &amp; Tan, sp. nov. Holotype ♀ <bold>13</bold> tergite I, dorsal view <bold>14</bold> metasoma (except tergite I), lateral view <bold>15</bold> distal part of ovipositor and sheath, lateral view <bold>16</bold> apex of ovipositor, lateral view.</p></caption><graphic xmlns:xlink="http://www.w3.org/1999/xlink" xlink:href="zookeys-1022-065-g004.jpg" position="float" orientation="portrait" xlink:type="simple" id="oo_517764.jpg"><uri content-type="original_file" xlink:type="simple">https://binary.pensoft.net/fig/517764</uri></graphic></fig><p><bold><italic>Colour</italic>.</bold> Mostly black; mesosoma, metasoma, antennae, and hind legs black or blackish; head dark reddish brown; tergite II brownish bilaterally; wing membrane light brownish, hyaline, except most of hind portion of first subdiscal cell and apical part of hind wing brown; veins and pterostigma brown or dark brown; fore and middle legs dark brown (except for coxae black); ovipositor sheath largely black and with whitish subapical band.</p><p><bold>Male.</bold> Unknown.</p></tp:treatment-sec><tp:treatment-sec sec-type="etymology" id="SECID0EKKAE"><title>Etymology.</title><p>The species name is derived from the name of a giant chasing the sun in Chinese mythology, as an analogy of its exclusively large size and a dark reddish-brown head.</p></tp:treatment-sec><tp:treatment-sec sec-type="distribution" id="SECID0EPKAE"><title>Distribution.</title><p>China (Guizhou).</p></tp:treatment-sec><tp:treatment-sec sec-type="biology" id="SECID0EUKAE"><title>Biology.</title><p>Collected in May. Host is unknown.</p></tp:treatment-sec><tp:treatment-sec sec-type="notes" id="SECID0EZKAE"><title>Note.</title><p>The description is based on the pinned holotype. The colour of the head changed from bright red into dark reddish brown after it died (Fig. <xref ref-type="fig" rid="F5">19</xref>). The genus <italic><tp:taxon-name><tp:taxon-name-part taxon-name-part-type="genus" reg="Megischus">Megischus</tp:taxon-name-part></tp:taxon-name></italic> contains the largest known stephanids and some of them can be up to 35 mm (<xref ref-type="bibr" rid="B7">Binoy et al. 2020</xref>). Although the size of parasitoids varies among specimens of the same species due to the nutritional conditions of the host and other factors, the body length of 39 mm makes <italic><tp:taxon-name><tp:taxon-name-part taxon-name-part-type="genus" reg="Megischus">M.</tp:taxon-name-part> <tp:taxon-name-part taxon-name-part-type="species" reg="kuafu">kuafu</tp:taxon-name-part></tp:taxon-name></italic> the largest known <italic><tp:taxon-name><tp:taxon-name-part taxon-name-part-type="genus" reg="Megischus">Megischus</tp:taxon-name-part></tp:taxon-name></italic> specimen, and also the largest <tp:taxon-name><tp:taxon-name-part taxon-name-part-type="family">Stephanidae</tp:taxon-name-part></tp:taxon-name>.</p><fig id="F5" position="float" orientation="portrait"><object-id xmlns:xlink="http://www.w3.org/1999/xlink" content-type="doi" xlink:type="simple">10.3897/zookeys.1022.62833.figures17-19</object-id><object-id xmlns:xlink="http://www.w3.org/1999/xlink" content-type="arpha" xlink:type="simple">53E9DBF5-DD5C-5464-B21A-7B4ACA2F77D5</object-id><label>Figures 17–19.</label><caption><p><bold>17</bold> habitus of holotype. ♀ <italic><tp:taxon-name><tp:taxon-name-part taxon-name-part-type="genus" reg="Megischus">Megischus</tp:taxon-name-part> <tp:taxon-name-part taxon-name-part-type="species" reg="kuafu">kuafu</tp:taxon-name-part></tp:taxon-name></italic> Ge &amp; Tan, sp. nov. (except ovipositor and ovipositor sheath) <bold>18</bold> ovipositor and ovipositor sheath <bold>19</bold> collecting living specimen.</p></caption><graphic xmlns:xlink="http://www.w3.org/1999/xlink" xlink:href="zookeys-1022-065-g005.jpg" position="float" orientation="portrait" xlink:type="simple" id="oo_517765.jpg"><uri content-type="original_file" xlink:type="simple">https://binary.pensoft.net/fig/517765</uri></graphic></fig><p>The large size and general colour pattern more or less resemble <italic><tp:taxon-name><tp:taxon-name-part taxon-name-part-type="genus" reg="Megischus">M.</tp:taxon-name-part> <tp:taxon-name-part taxon-name-part-type="species" reg="ducaloides">ducaloides</tp:taxon-name-part></tp:taxon-name></italic> van Achterberg, 2004, but it can be easily distinguished from it by the distinct pronotal fold and the rounded shape of the posterior part of the pronotum. The new species runs to <italic><tp:taxon-name><tp:taxon-name-part taxon-name-part-type="genus" reg="Megischus">M.</tp:taxon-name-part> <tp:taxon-name-part taxon-name-part-type="species" reg="ptosimae">ptosimae</tp:taxon-name-part></tp:taxon-name></italic> in the key to Chinese species by <xref ref-type="bibr" rid="B13">Hong et al. (2011)</xref> in having the temple slightly convex behind eye, a distinct pronotal fold and cavity below it, and vein 1-M of fore wing ca 5.5 × as long as vein 1-SR. However, the new species differs from <italic><tp:taxon-name><tp:taxon-name-part taxon-name-part-type="genus" reg="Megischus">M.</tp:taxon-name-part> <tp:taxon-name-part taxon-name-part-type="species" reg="ptosimae">ptosimae</tp:taxon-name-part></tp:taxon-name></italic> in lacking a pale yellowish malar space, vein 1-M 0.8 × as long as vein m-cu of the fore wing, less sculptured scutellum, posterior half of the hind tibia weakly concave ventrally and the hind basitarsus ca 7.4 × as long as wide. This new species runs to <italic><tp:taxon-name><tp:taxon-name-part taxon-name-part-type="genus" reg="Megischus">M.</tp:taxon-name-part> <tp:taxon-name-part taxon-name-part-type="species" reg="rubripes">rubripes</tp:taxon-name-part></tp:taxon-name></italic> (Kieffer, 1916) in the key to Old World <italic><tp:taxon-name><tp:taxon-name-part taxon-name-part-type="genus" reg="Megischus">Megischus</tp:taxon-name-part></tp:taxon-name></italic> by <xref ref-type="bibr" rid="B22">van Achterberg (2002)</xref>, but it differs from <italic><tp:taxon-name><tp:taxon-name-part taxon-name-part-type="genus" reg="Megischus">M.</tp:taxon-name-part> <tp:taxon-name-part taxon-name-part-type="species" reg="rubripes">rubripes</tp:taxon-name-part></tp:taxon-name></italic> in having a more irregular sculpture of the vertex, a large, smooth, and shiny concavity before the pronotal fold, blackish hind tibia and hind basitarsus and tergite I ca 6.9 × as long as its maximum width.</p><fig id="F6" position="float" orientation="portrait"><object-id xmlns:xlink="http://www.w3.org/1999/xlink" content-type="doi" xlink:type="simple">10.3897/zookeys.1022.62833.figure20</object-id><object-id xmlns:xlink="http://www.w3.org/1999/xlink" content-type="arpha" xlink:type="simple">6C3B573C-FF03-5183-8121-BF61F1FDF3F9</object-id><label>Figure 20.</label><caption><p>Distribution map of <italic><tp:taxon-name><tp:taxon-name-part taxon-name-part-type="genus" reg="Megischus">Megischus</tp:taxon-name-part></tp:taxon-name></italic> species from China (map of China from: <ext-link xmlns:xlink="http://www.w3.org/1999/xlink" xlink:type="simple" ext-link-type="uri" xlink:href="http://bzdt.ch.mnr.gov.cn/">http://bzdt.ch.mnr.gov.cn/</ext-link>).</p></caption><graphic xmlns:xlink="http://www.w3.org/1999/xlink" xlink:href="zookeys-1022-065-g006.jpg" position="float" orientation="portrait" xlink:type="simple" id="oo_517766.jpg"><uri content-type="original_file" xlink:type="simple">https://binary.pensoft.net/fig/517766</uri></graphic></fig></tp:treatment-sec><ref-list><ref id="B7"><mixed-citation xmlns:xlink="http://www.w3.org/1999/xlink" xlink:type="simple"><person-group><name name-style="western"><surname>Binoy</surname><given-names>C</given-names></name><name name-style="western"><surname>van Achterberg</surname><given-names>C</given-names></name><name name-style="western"><surname>Girish Kumar</surname><given-names>P</given-names></name><name name-style="western"><surname>Santhoshi</surname><given-names>S</given-names></name><name name-style="western"><surname>Sheela</surname><given-names>S</given-names></name></person-group> (<year>2020</year>) <article-title>A review of <tp:taxon-name><tp:taxon-name-part taxon-name-part-type="family">Stephanidae</tp:taxon-name-part></tp:taxon-name> (<tp:taxon-name><tp:taxon-name-part taxon-name-part-type="order">Hymenoptera</tp:taxon-name-part></tp:taxon-name>: <tp:taxon-name><tp:taxon-name-part taxon-name-part-type="superfamily">Stephanoidea</tp:taxon-name-part></tp:taxon-name>) from India, with the description of five new species.</article-title><source>Zootaxa</source><volume>4838</volume>(<issue>1</issue>): <fpage>1</fpage>–<lpage>51</lpage>. <ext-link xlink:type="simple" ext-link-type="doi" xlink:href="10.11646/zootaxa.4838.1.1">https://doi.org/10.11646/zootaxa.4838.1.1</ext-link></mixed-citation></ref><ref id="B13"><mixed-citation xmlns:xlink="http://www.w3.org/1999/xlink" xlink:type="simple"><person-group><name name-style="western"><surname>Hong</surname><given-names>CD</given-names></name><name name-style="western"><surname>van Achterberg</surname><given-names>C</given-names></name><name name-style="western"><surname>Xu</surname><given-names>ZF</given-names></name></person-group> (<year>2011</year>) <article-title>A revision of the Chinese <tp:taxon-name><tp:taxon-name-part taxon-name-part-type="family">Stephanidae</tp:taxon-name-part></tp:taxon-name> (<tp:taxon-name><tp:taxon-name-part taxon-name-part-type="order">Hymenoptera</tp:taxon-name-part></tp:taxon-name>, <tp:taxon-name><tp:taxon-name-part taxon-name-part-type="superfamily">Stephanoidea</tp:taxon-name-part></tp:taxon-name>).</article-title><source>ZooKeys</source><volume>110</volume>: <fpage>1</fpage>–<lpage>108</lpage>. <ext-link xlink:type="simple" ext-link-type="doi" xlink:href="10.3897/zookeys.110.918">https://doi.org/10.3897/zookeys.110.918</ext-link></mixed-citation></ref><ref id="B22"><mixed-citation xmlns:xlink="http://www.w3.org/1999/xlink" xlink:type="simple"><person-group><name name-style="western"><surname>van Achterberg</surname><given-names>C</given-names></name></person-group> (<year>2002</year>) <article-title>A revision of the Old World species of <italic><tp:taxon-name><tp:taxon-name-part taxon-name-part-type="genus">Megischus</tp:taxon-name-part></tp:taxon-name></italic> Brullé, <italic><tp:taxon-name><tp:taxon-name-part taxon-name-part-type="genus">Stephanus</tp:taxon-name-part></tp:taxon-name></italic> Jurine and <italic><tp:taxon-name><tp:taxon-name-part taxon-name-part-type="genus">Pseudomegischus</tp:taxon-name-part></tp:taxon-name></italic> gen. nov., with a key to the genera of the family <tp:taxon-name><tp:taxon-name-part taxon-name-part-type="family">Stephanidae</tp:taxon-name-part></tp:taxon-name> (<tp:taxon-name><tp:taxon-name-part taxon-name-part-type="order">Hymenoptera</tp:taxon-name-part></tp:taxon-name>: <tp:taxon-name><tp:taxon-name-part taxon-name-part-type="superfamily">Stephanoidea</tp:taxon-name-part></tp:taxon-name>).</article-title><source>Zoologische Verhandelingen Leiden</source><volume>339</volume>: <fpage>1</fpage>–<lpage>206</lpage>.</mixed-citation></ref></ref-list></tp:taxon-treatment>
